# Supplementary material for: Exploring the Association between Delirium and Malnutrition in COVID-19 Survivors: A Geriatric Perspective
Source: Nutrients. 2023 Nov 9;15(22):4727. doi: 10.3390/nu15224727 (PMC10674410; doi:10.3390/nu15224727)
Supplement: Supplementary file 1 [file nutrients-15-04727-s001.zip]

Archive with 1 entries (1 files):
- nutrients-2656932-supplementary.pdf
